# Supplementary material for: Investigation of amino acid specificity in the CydX small protein shows sequence plasticity at the functional level
Source: PLoS One. 2018 Jun 18;13(6):e0198699. doi: 10.1371/journal.pone.0198699 (PMC6005532; doi:10.1371/journal.pone.0198699)
Supplement: S1 Table — (XLSX) [file pone.0198699.s004.xlsx]

## Sheet: Strains
Stock #	Strain	Antibiotic	Construct Description
2424	MG1655		E. coli strain K12 MG1655
75	NM400	Chl	Recombineering strain with recombination genes in a heat labile vector
1230	NM400	Kan	CydX-Kan on the chromosome
1627	NM400	Kan	CydX-Kan with mutation M1P on the chromosome
1267	NM400	Kan	CydX-Kan with mutation W2A on the chromosome
2032	MG1655	Kan	CydX-Kan with mutation Y3A on the chromosome
1282	NM400	Kan	CydX-Kan with mutation F4A on the chromosome
1293	NM400	Kan	CydX-Kan with mutation A5G on the chromosome
1354	NM400	Kan	CydX-Kan with mutations W6A on the chromosome
1305	NM400	Kan	CydX-Kan with mutation I7A on the chromosome
1459	NM400	Kan	CydX-Kan with mutations L8A on the chromosome
1307	NM400	Kan	CydX-Kan with mutations G9A on the chromosome
1308	NM400	Kan	CydX-Kan with mutation T10A on the chromosome
1455	NM400	Kan	CydX-Kan with mutation L11A on the chromosome
1280	NM400	Kan	CydX-Kan with mutation L12A on the chromosome
1309	NM400	Kan	CydX-Kan with mutation A13G on the chromosome
1294	NM400	Kan	CydX-Kan with mutation C14A on the chromosome
1312	NM400	Kan	CydX-Kan with mutation S15A on the chromosome
1314	NM400	Kan	CydX-Kan with mutation F16A on the chromosome
1315	NM400	Kan	CydX-Kan with mutation G17A on the chromosome
1324	NM400	Kan	CydX-Kan with mutation V18A on the chromosome
1381	NM400	Kan	CydX-Kan with mutation I19A on the chromosome
1384	NM400	Kan	CydX-Kan with mutation T20A on the chromosome
1457	NM400	Kan	CydX-Kan with mutation A21G on the chromosome
1390	NM400	Kan	CydX-Kan with mutation L22A on the chromosome
1349	NM400	Kan	CydX-Kan with mutation A23G on the chromosome
1391	NM400	Kan	CydX-Kan with mutation L24A on the chromosome
1392	NM400	Kan	CydX-Kan with mutation E25A on the chromosome
1348	NM400	Kan	CydX-Kan with mutation H26A on the chromosome
1329	NM400	Kan	CydX-Kan with mutation V27A on the chromosome
1419	NM400	Kan	CydX-Kan with mutation E28A on the chromosome
1334	NM400	Kan	CydX-Kan with mutation S29A on the chromosome
1335	NM400	Kan	CydX-Kan with mutation G30A on the chromosome
1296	NM400	Kan	CydX-Kan with mutation K31A on the chromosome
1326	NM400	Kan	CydX-Kan with mutation A32G on the chromosome
1544	NM400	Kan	CydX-Kan with mutation G33A on the chromosome
1343	NM400	Kan	CydX-Kan with mutation Q34A on the chromosome
1340	NM400	Kan	CydX-Kan with mutation E35A on the chromosome
1347	NM400	Kan	CydX-Kan with mutation D36A on the chromosome
1453	NM400	Kan	CydX-Kan with mutation I37A on the chromosome
2038	NM400	Kan	CydX-Kan with 1st Ala block mutation on the chromosome
2040	NM400	Kan	CydX-Kan with 2nd Ala block mutation on the chromosome
2041	NM400	Kan	CydX-Kan with 3rd Ala block mutation on the chromosome
1301	NM400	Kan	CydX-Kan with E25A/E28A mutations on the chromosome
2061	NM400	Kan	CydX-Kan with W2A/Y3A mutationson the chromosome
1944	NM400	Kan	CydX-Kan with Y3A/W6A mutations on the chromosome
2072	NM400	Kan	CydX-Kan with Y3A/G9A mutations on the chromosome
1947	NM400	Kan	CydX-Kan with W6A/G9A mutations on the chromosome
1907	NM400	Kan	CydX-Kan with W2A/W6A mutations on the chromosome
2281	NM400	Kan	CydX-Kan with Y3A/W6A/G9A mutations on the chromosome
1717	NM400	Kan	CydX-Kan with W2A/W6A/G9A mutations on the chromosome
1122	MG1655	Kan	CydX-SPA-Kan on the chromosome
2107	NM400	Kan	CydX-SPA-Kan with mutation W6A
2065	NM400	Kan	CydX-SPA-Kan with mutation W2A/G9A
2227	NM400	Kan	CydX-SPA-Kan with mutation W2A/W6A
2231	NM400	Kan	CydX-SPA-Kan with mutation W6A/G9A
2091	NM400	Kan	CydX-SPA-Kan with mutation W2A/Y3A
1946	NM400	Kan	CydX-SPA-Kan with mutation Y3A/W6A
1754	NM400	Kan	CydX-SPA-Kan with mutation W2A/W6A/G9A
2068	NM400	Kan	CydX-SPA-Kan with mutation Y3A/W6A/G9A
