# Supplementary material for: Investigation of amino acid specificity in the CydX small protein shows sequence plasticity at the functional level
Source: PLoS One. 2018 Jun 18;13(6):e0198699. doi: 10.1371/journal.pone.0198699 (PMC6005532; doi:10.1371/journal.pone.0198699)
Supplement: S2 Table — (XLSX) [file pone.0198699.s005.xlsx]

## Sheet: Sheet1
Primer Number	Primer Name	Length(nt)	Primer Sequence
MH1624	1st Ala block (GCA) forward primer	117	TATCACCAAAGAAGATATTGAACGTAACACCCACTCTCTGTACTAAGTAAGGAGCTAAAAATGGCGGCAGCGGCAGCGGCGGCGGCGGCGGCGCTTGCCTGTTCGTTTGGGGTAATC
MH1625	2nd Ala block forward primer	114	CTCTCTGTACTAAGTAAGGAGCTAAAAATGTGGTATTTCGCATGGATTCTGGGAACGCTTGCGGCCGCGGCGGCGGCGGCGGCGGCGGCGCTGGCGCTTGAACACGTCGAATCA
MH1626	3rd Ala block forward primer	111	TGGTATTTCGCATGGATTCTGGGAACGCTTCTTGCCTGTTCGTTTGGGGTAATCACCGCGGCGGCGGCGGCGGCGGCGGCGGCGGCGGCGGCCGGTCAAGAAGACATCTGA
MH1376	A13G Mutagenic forward primer	70	GTACTAAGTAAGGAGCTAAAAATGTGGTATTTCGCATGGATTCTGGGAACGCTTCTTGGTTGTTCGTTTG
MH1347	A13G Screening forward primer	17	TGGGAACGCTTCTTGGT
MH1491	A21G Mutagenic forward primer	73	ATGTGGTATTTCGCATGGATTCTGGGAACGCTTCTTGCCTGTTCGTTTGGGGTAATCACCGGCCTGGCGCTTG
MH1354	A21G Screening forward primer	17	TTGGGGTAATCACCGGC
MH1385	A23G Mutagenic forward primer	70	TTCGCATGGATTCTGGGAACGCTTCTTGCCTGTTCGTTTGGGGTAATCACCGCGCTGGGCCTTGAACACG
MH1356	A23G Screening forward primer	17	TAATCACCGCGCTGGGC
MH1393	A32G Mutagenic forward primer	70	GCCTGTTCGTTTGGGGTAATCACCGCGCTGGCGCTTGAACACGTCGAATCAGGCAAAGGTGGTCAAGAAG
MH1364	A32G Screening forward primer	17	TCGAATCAGGCAAAGGT
MH1332	A5G Mutagenic forward primer	73	AGATATTGAACGTAACACCCACTCTCTGTACTAAGTAAGGAGCTAAAAATGTGGTATTTCGGCTGGATTCTGG
MH1336	A5G Screening forward primer	17	AAATGTGGTATTTCGGC
MH1629	Ala blocks Screening forward primer	18	GCGGCGGCGGCGGCGGCG
MH1593	appCBX Flanking forward primer	20	TTTGGTCGACTCTGCGCAGC
MH1594	appCBX Reverse flanking primer	20	CACCATGACGACTGACAATC
MH1587	appCBX::KAN forward primer	66	TACCATTATCGGGTTATTTTTCTCTCTTCGCCTACAGGAGTGCGCTGTGTAGGCTGGAGCTGCTTC
MH1588	appCBX::KAN reverse primer	60	ATTGCCTGATGCGATGCTAATGCGCCGCATCAGGCCTACGTTCGATGAATATCCTCCTTA
MH1290	C14A Mutagenic forward primer	73	GTACTAAGTAAGGAGCTAAAAATGTGGTATTTCGCATGGATTCTGGGAACGCTTCTTGCCGCGTCGTTTGGGG
MH1274	C14A Screening forward primer	17	GGAACGCTTCTTGCCGC
MH661	cydX allele sequencing reverse primer	25	GGAAAGCGCCCGCAGGGGGCGCTTG
MH1401	CydX Flanking forward primer (binds 250nt upstream of start)	30	TCATCCTGACAGCCGGTATCGCAATGTTCC
MH1404	CydX Reverse flanking primer (binds 975 nt into KAN sequence)	38	CGCCATGGGTCACGACGAGATCCTCGCCGTCGGGCATG
MH1255	CydX-KAN forward cloning primer	60	CTTGAACACGTCGAATCAGGCAAAGCCGGTCAAGAAGACATCTGAGAAGTTCCTATACTT
MH1256	CydX-KAN reverse cloning primer	60	ACCGCATACAAAGTCGCGATAATCTTACTCATCAGATGTCTTCTTGAATATCCTCCTTAG
MH1397	D36A Mutagenic forward primer	70	GGGGTAATCACCGCGCTGGCGCTTGAACACGTCGAATCAGGCAAAGCCGGTCAAGAAGCGATCTGATGAG
MH1368	D36A Screening forward primer	17	AAGCCGGTCAAGAAGCG
MH1387	E25A Mutagenic forward primer	70	TGGATTCTGGGAACGCTTCTTGCCTGTTCGTTTGGGGTAATCACCGCGCTGGCGCTTGCGCACGTCGAAT
MH1358	E25A Screening forward primer	17	CCGCGCTGGCGCTTGCG
MH1333	E25A/E28A Mutagenic forward primer	90	GGTATTTCGCATGGATTCTGGGAACGCTTCTTGCCTGTTCGTTTGGGGTAATCACCGCGCTGGCGCTTGCGCACGTCGCGTCAGGCAAAG
MH1337	E25A/E28A Screening forward primer	36	GGGGTAATCACCGCGCTGGCGCTTGCGCACGTCGCG
MH1390	E28A Mutagenic forward primer	70	GGAACGCTTCTTGCCTGTTCGTTTGGGGTAATCACCGCGCTGGCGCTTGAACACGTCGCGTCAGGCAAAG
MH1361	E28A Screening forward primer	17	CGCTTFAACACGTCGCG
MH1396	E35A Mutagenic forward primer	70	TTTGGGGTAATCACCGCGCTGGCGCTTGAACACGTCGAATCAGGCAAAGCCGGTCAAGCGGACATCTGAT
MH1367	E35A Screening forward primer	17	GCAAAGCCGGTCAAGCG
MH1378	F16A Mutagenic forward primer	70	AAGGAGCTAAAAATGTGGTATTTCGCATGGATTCTGGGAACGCTTCTTGCCTGTTCGGCGGGGGTAATCA
MH1349	F16A Screening forward primer	17	TTCTTGCCTGTTCGGCG
MH1331	F4A Mutagenic forward primer	73	AGAAGATATTGAACGTAACACCCACTCTCTGTACTAAGTAAGGAGCTAAAAATGTGGTATGCGGCATGGATTC
MH1340	F4A Screening forward primer	17	CTAAAAATGTGGTATGC
MH1379	G17A Mutagenic forward primer	70	GAGCTAAAAATGTGGTATTTCGCATGGATTCTGGGAACGCTTCTTGCCTGTTCGTTTGCCGTAATCACCG
MH1350	G17A Screening forward primer	17	TTGCCTGTTCGTTTGCC
MH1392	G30A Mutagenic forward primer	70	CTTCTTGCCTGTTCGTTTGGGGTAATCACCGCGCTGGCGCTTGAACACGTCGAATCAGCGAAAGCCGGTC
MH1363	G30A Screening forward primer	17	AACACGTCGAATCAGCG
MH1394	G33A Mutagenic forward primer	70	TGTTCGTTTGGGGTAATCACCGCGCTGGCGCTTGAACACGTCGAATCAGGCAAAGCCGCGCAAGAAGACA
MH1365	G33A Screening forward primer	17	AATCAGGCAAAGCCGCG
MH1373	G9A Mutagenic forward primer	70	CACCCACTCTCTGTACTAAGTAAGGAGCTAAAAATGTGGTATTTCGCATGGATTCTGGCGACGCTTCTTG
MH1344	G9A Screening forward primer	17	TCGCATGGATTCTGGCG
MH1388	H26A Mutagenic forward primer	70	ATTCTGGGAACGCTTCTTGCCTGTTCGTTTGGGGTAATCACCGCGCTGGCGCTTGAAGCGGTCGAATCAG
MH1359	H26A Screening forward primer	17	CGCTGGCGCTTGAAGCG
MH1381	I19A Mutagenic forward primer	70	AAAATGTGGTATTTCGCATGGATTCTGGGAACGCTTCTTGCCTGTTCGTTTGGGGTAGCGACCGCGCTGG
MH1352	I19A Screening forward primer	17	GTTCGTTTGGGGTAGCG
MH1398	I37A Mutagenic forward primer	70	GTAATCACCGCGCTGGCGCTTGAACACGTCGAATCAGGCAAAGCCGGTCAAGAAGACGCGTGATGAGTAA
MH1369	I37A Screening forward primer	17	CCGGTCAAGAAGACGCG
MH1371	I7A Mutagenic forward primer	70	ACGTAACACCCACTCTCTGTACTAAGTAAGGAGCTAAAAATGTGGTATTTCGCATGGGCGCTGGGAACGC
MH1342	I7A Screening forward primer	17	GGTATTTCGCATGGGCG
MH1339	K31A Mutagenic forward primer	73	CTTCTTGCCTGTTCGTTTGGGGTAATCACCGCGCTGGCGCTTGAACACGTCGAATCAGGCGCGGCCGGTCAAG
MH1338	K31A Screening forward primer	17	CACGTCGAATCAGGCGC
MH1375	L11A Mutagenic forward primer	70	CTCTCTGTACTAAGTAAGGAGCTAAAAATGTGGTATTTCGCATGGATTCTGGGAACGGCGCTTGCCTGTT
MH1472	L11A Screening forward primer	27	TATTTCGCATGGATTCTGGGAACGGCG
MH1289	L12A Mutagenic forward primer	73	CTCTCTGTACTAAGTAAGGAGCTAAAAATGTGGTATTTCGCATGGATTCTGGGAACGCTTGCGGCCTGTTCGT
MH1272	L12A Screening forward primer	17	ATTCTGGGAACGCTTGC
MH1384	L22A Mutagenic forward primer	70	TATTTCGCATGGATTCTGGGAACGCTTCTTGCCTGTTCGTTTGGGGTAATCACCGCGGCGGCGCTTGAAC
MH1355	L22A Screening forward primer	17	GGGGTAATCACCGCGGC
MH1386	L24A Mutagenic forward primer	70	GCATGGATTCTGGGAACGCTTCTTGCCTGTTCGTTTGGGGTAATCACCGCGCTGGCGGCGGAACACGTCG
MH1357	L24A Screening forward primer	17	TCACCGCGCTGGCGGCG
MH1372	L8A Mutagenic forward primer	70	TAACACCCACTCTCTGTACTAAGTAAGGAGCTAAAAATGTGGTATTTCGCATGGATTGCCGGAACGCTTC
MH1410	L8A Screening forward primer	33	GAGCTAAAAATGTGGTATTTCGCATGGATTGCC
MH1291	M1P Mutagenic forward primer	73	TATCACCAAAGAAGATATTGAACGTAACACCCACTCTCTGTACTAAGTAAGGAGCTAAAACCGTGGTATTTCG
MH1278	M1P Screening forward primer	17	AGTAAGGAGCTAAAACC
MH1395	Q34A Mutagenic forward primer	70	TCGTTTGGGGTAATCACCGCGCTGGCGCTTGAACACGTCGAATCAGGCAAAGCCGGTGCGGAAGACATCT
MH1366	Q34A Screening forward primer	17	CAGGCAAAGCCGGTGCG
MH1377	S15A Mutagenic forward primer	70	AGTAAGGAGCTAAAAATGTGGTATTTCGCATGGATTCTGGGAACGCTTCTTGCCTGTGCCTTTGGGGTAA
MH1348	S15A Screening forward primer	17	CGCTTCTTGCCTGTGCC
MH1391	S29A Mutagenic forward primer	70	ACGCTTCTTGCCTGTTCGTTTGGGGTAATCACCGCGCTGGCGCTTGAACACGTCGAAGCGGGCAAAGCCG
MH1362	S29A Screening forward primer	17	TTGAACACGTCGAAGCG
MH1374	T10A Mutagenic forward primer	70	CCACTCTCTGTACTAAGTAAGGAGCTAAAAATGTGGTATTTCGCATGGATTCTGGGAGCCCTTCTTGCCT
MH1345	T10A Screening forward primer	17	CATGGATTCTGGGAGCC
MH1382	T20A Mutagenic forward primer	70	ATGTGGTATTTCGCATGGATTCTGGGAACGCTTCTTGCCTGTTCGTTTGGGGTAATCGCGGCGCTGGCGC
MH1353	T20A Screening forward primer	17	CGTTTGGGGTAATCGCG
MH1380	V18A Mutagenic forward primer	70	CTAAAAATGTGGTATTTCGCATGGATTCTGGGAACGCTTCTTGCCTGTTCGTTTGGGGCGATCACCGCGC
MH1411	V18A Screening forward primer	33	GGGAACGCTTCTTGCCTGTTCGTTTGGGGCGAT
MH1389	V27A Mutagenic forward primer	70	CTGGGAACGCTTCTTGCCTGTTCGTTTGGGGTAATCACCGCGCTGGCGCTTGAACACGCGGAATCAGGCA
MH1360	V27A Screening forward primer	17	TGGCGCTTGAACACGCG
MH1288	W2A Mutagenic forward primer	73	CACCAAAGAAGATATTGAACGTAACACCCACTCTCTGTACTAAGTAAGGAGCTAAAAATGGCATATTTCGCAT
MH1268	W2A Screening forward primer	17	AAGGAGCTAAAAATGGC
MH1643	W2A/G9A Mutagenic forward primer	95	TCACCAAAGAAGATATTGAACGTAACACCCACTCTCTGTACTAAGTAAGGAGCTAAAAATGGCGTATTTCGCATGGATTCTGGCGACGCTTCTTG
MH1601	W2A/G9A Screening forward primer	39	AAGGAGCTAAAAATGGCGTATTTCGCATGGATTCTGGCG
MH1514	W2A/W6A Mutagenic forward primer	82	TATCACCAAAGAAGATATTGAACGTAACACCCACTCTCTGTACTAAGTAAGGAGCTAAAAATGGCGTATTTCGCAGCGATTC
MH1600	W2A/W6A Screening forward primer	39	GTACTAAGTAAGGAGCTAAAAATGGCGTATTTCGCAGCG
MH1515	W2A/W6A/G9A Mutagenic forward primer	89	AAGAAGATATTGAACGTAACACCCACTCTCTGTACTAAGTAAGGAGCTAAAAATGGCGTATTTCGCAGCGATTCTGGCGACGCTTCTTG
MH1559	W2A/W6A/G9A Screening forward primer	27	ATGGCGTATTTCGCAGCGATTCTGGCG
MH1633	W2A/Y3A Mutagenic forward primer	80	TCACCAAAGAAGATATTGAACGTAACACCCACTCTCTGTACTAAGTAAGGAGCTAAAAATGGCGGCATTCGCATGGATTC
MH1634	W2A/Y3A Screening forward primer	15	CTAAAAATGGCGGCA
MH1516	W2F/W6F Mutagenic forward primer	82	TATCACCAAAGAAGATATTGAACGTAACACCCACTCTCTGTACTAAGTAAGGAGCTAAAAATGTTTTATTTCGCATTTATTC
MH1370	W6A Mutagenic forward primer	70	TGAACGTAACACCCACTCTCTGTACTAAGTAAGGAGCTAAAAATGTGGTATTTCGCAGCCATTCTGGGAA
MH1470	W6A Screening forward primer	27	GAGCTAAAAATGTGGTATTTCGCAGCC
MH1605	W6A/G9A Mutagenic forward primer	89	AAGAAGATATTGAACGTAACACCCACTCTCTGTACTAAGTAAGGAGCTAAAAATGTGGTATTTCGCAGCGATTCTGGCGACGCTTCTTG
MH1602	W6A/G9A Screening forward primer	39	AAGGAGCTAAAAATGTGGTATTTCGCAGCGATTCTGGCG
MH1330	Y3A Mutagenic forward primer	73	CAAAGAAGATATTGAACGTAACACCCACTCTCTGTACTAAGTAAGGAGCTAAAAATGTGGGCGTTCGCATGGA
MH1269	Y3A Screening forward primer	17	GAGCTAAAAATGTGGGC
MH1590	Y3A Mutagenic forward primer	73	CAAAGAAGATATTGAACGTAACACCCACTCTCTGTACTAAGTAAGGAGCTAAAAATGTGGGCATTCGCATGGA
MH1599	Y3A Screening forward primer	18	GAGCTAAAAATGTGGGCA
MH1611	Y3A/W6A Mutagenic forward primer	82	CAAAGAAGATATTGAACGTAACACCCACTCTCTGTACTAAGTAAGGAGCTAAAAATGTGGGCATTCGCAGCGATTCTGGGAA
MH1614	Y3A/W6A Screening forward primer	18	ATGTGGGCATTCGCAGCG
MH1635	Y3A/W6A/G9A Mutagenic forward primer	80	TTGAACGTAACACCCACTCTCTGTACTAAGTAAGGAGCTAAAAATGTGGGCATTCGCAGCGATTCTGGCGACGCTTCTTG
MH1636	Y3A/W6A/G9A Screening forward primer	21	GCATTCGCAGCGATTCTGGCG
MH673	ybgE Rforward primer	28	TTTGGGAATTGAGGGCAAGTTAAGGGAG
