# Supplementary material for: Investigation of amino acid specificity in the CydX small protein shows sequence plasticity at the functional level
Source: PLoS One. 2018 Jun 18;13(6):e0198699. doi: 10.1371/journal.pone.0198699 (PMC6005532; doi:10.1371/journal.pone.0198699)
Supplement: S3 Table — (XLSX) [file pone.0198699.s006.xlsx]

## Sheet: Sheet1
Host Plasmid	Antibiotic	Plasmid Information	Described
pBAD24	Amp	pCydX-F4A original plasmid	VanOrsdel et al., 2013
pBAD24	Amp	pCydX-I7A original plasmid	VanOrsdel et al., 2013
pBAD24	Amp	pCydX-L12A original plasmid	VanOrsdel et al., 2013
pBAD24	Amp	pCydX-A21G original plasmid	VanOrsdel et al., 2013
pBAD24	Amp	pCydX-F4A resynthesized plasmid	This paper
pBAD24	Amp	pCydX-I7A rsynthesized plasmid	This paper
pBAD24	Amp	pCydX-L12A resynthesized plasmid	This paper
pBAD24	Amp	pCydX-A21G resynthesized plasmid	This paper
